# Supplementary material for: Essential Role of the a3 Isoform of V-ATPase in Secretory Lysosome Trafficking via Rab7 Recruitment
Source: Sci Rep. 2018 Apr 30;8:6701. doi: 10.1038/s41598-018-24918-7 (PMC5928161; doi:10.1038/s41598-018-24918-7)
Supplement: Supplementary file 2 — Supplementary Table S1 [file 41598_2018_24918_MOESM2_ESM.xlsx]

## Sheet: antibodies
Names	Clone	Origin	Catalog number	Company	Dilution	Assay
cathepsin K	E-7	mouse monoclonal	sc-48353	Santa Cruz	1/100	immuno-EM
CD68	FA-11	rat monoclonal	HM1070	Hycult Biotechnology	1/200	IF, immuno-EM
GM130	35/GM130	mouse monoclonal	610822	BD Biosciences Pharmingen	1/100	IF
EEA1		rabbit polyclonal	2411	Cell Signaling	1/100	IF
lamp1	1D4B	mouse monoclonal	553792	BD Biosciences Pharmingen	1/2000	IF
a-tubulin	DM1A	mouse monoclonal	T9026	SIGMA	1/2000	IF
a3		rabbit polyclonal		Generated in ref. 61	1/1000	IF
Rab7	D95F2	rabbit monoclonal	9367	Cell Signaling	1/100, 1/500	IF, WB
Rab11	D4F5	rabbit monoclonal	5589	Cell Signaling	1/100, 1/500	IF, WB
FLAG		rabbit polyclonal	F7425	SIGMA	1/500, 1/1000	IF, WB
Rab27A		rabbit polyclonal	17817-1-AP	Proteintech	1/500	WB
V5		mouse monoclonal	R96025	Life Technologies	1/500	WB
b-actin	AC-15	mouse monoclonal	A5441	SIGMA	1/2000	WB
GFP	B-2	mouse monoclonal	sc-9996	Santa Cruz	1/200	WB
a1		rabbit polyclonal		Generated in ref. 30	1/100	WB
a2		chicken monoclonal		Generated in ref. 69	1/500	WB
colloidal gold (10 nm)-conjugated anti-rat IgG antibody		goat polyclonal	EMGAT10	BBI solutions	1/100	immuno-EM
colloidal gold (5 nm)-conjugated anti-mouse IgG antibody		goat polyclonal	EMGMHL5	BBI solutions	1/100	immuno-EM
Alexa Fluor® 488 Goat Anti-Rabbit IgG (H+L)		goat polyclonal	A11034	Life Technologies	1/200	IF
Alexa Fluor® 488 Goat Anti-Mouse IgG (H+L)		goat polyclonal	A11029	Life Technologies	1/200	IF
Alexa Fluor® 546 Goat Anti-Rat IgG (H+L)		goat polyclonal	A11081	Life Technologies	1/200	IF
Alexa Fluor® 647 Goat Anti-Mouse IgG (H+L)		goat polyclonal	A21236	Life Technologies	1/200	IF
Anti-Rabbit IgG, HRP-Linked Whole Ab		donkey	NA934VS	GE Healthcare	1/1000	WB
Anti-Mouse IgG, HRP-Linked Whole Ab		sheep	NA931VS	GE Healthcare	1/1000	WB
Anti-Chicken IgY Antibody, HRP conjugate		rabbit	12-341	Millipore	1/1000	WB
Clean Blot IP detection Reagent (HRP)			21230	Thermo SCIENTIFIC	1/1000	WB
