# Supplementary material for: Essential Role of the a3 Isoform of V-ATPase in Secretory Lysosome Trafficking via Rab7 Recruitment
Source: Sci Rep. 2018 Apr 30;8:6701. doi: 10.1038/s41598-018-24918-7 (PMC5928161; doi:10.1038/s41598-018-24918-7)
Supplement: Supplementary file 3 — Supplementary Table S2 [file 41598_2018_24918_MOESM3_ESM.xlsx]

## Sheet: primers
	Primer	Sequence (5' - 3')	Restriction site
	FLAG-a3_FW	CGGGGTACCATGGATTACAAGGACGACGACGAT GGATCCGGCTCTATGTTCCGGAGT	KpnI, BamHI
	a3_RV	AATTGCGGCCGCCTAGTCACTGTCCACAGT	NotI
	a1_FW	GTACATAGATCTGGGGAGCTTTTCCGGAGT	BglII
	a1_RV	CTAGTCGCGGCCGCTCACTCATCAAACTTCCC	NotI
	a2_FW	GCATGAGGATCCGGCTCTCTCTTCCGCAGC	BamHI
	a2_RV	ACTGCAGCGGCCGCTCATGCTATGCTGTCATC	NotI
	Rab7_FW	ATGATCGGATCCACCTCTAGGAAGAAAGTG	BamHI
	Rab7_RV	GTACTAGCGGCCGCTCAACAACTGCAGCTTTC	NotI
	V5-linker_FW	AATTCGGTACCATGGGTAAGCCTATCCCTAACC CTCTCCTCGGTCTCGATTCTACGG
	V5-linker_RV	GATCCCGTAGAATCGAGACCGAGGAGAGGGTTA GGGATAGGCTTACCCATGGTACCG
	Rab11B_FW	ATGATCGGATCCGGGACCCGGGACGACGAG	BamHI
	Rab11B_RV	GTACTAGCGGCCGCTCACAGGCTCTGGCAGCA	NotI
	Rab27A_FW	ATGATCGGATCCTCGGATGGAGATTACGAT	BamHI
	Rab27A_RV	GTACTAGCGGCCGCTCAACAGCCACACAACCC	NotI
	Rac1_FW	GAGCTCGGATCCCAGGCCATCAAGTGTGTG	BamHI
	Rac1_RV	GAGCTCGCGGCCGCTTACAACAGCAGGCATTT	NotI
	Ran_FW	GAGCTCGGATCCGCCGCCCAGGGAGAGCCG	BamHI
	Ran_RV	GAGCTCGCGGCCGCTCACAGGTCATCATCCTC	NotI
	H-Ras_FW	GAGCTCGGATCCACAGAATACAAGCTTGTG	BamHI
	H-Ras_RV	GAGCTCGCGGCCGCTCAGGACAGCACACATTT	NotI
	Rab7(T22N)_FW	GTTGGAAAGAACTCTCTCATGAACCAGTAT
	Rab7(T22N)_RV	CATGAGAGAGTTCTTTCCAACACCAGAGTC
	Rab7(Q67L)_FW	ACAGCCGGTCTGGAACGGTTCCAGTCTCTT
	Rab7(Q67L)_RV	GAACCGTTCCAGACCGGCTGTGTCCCAGAT
	Rab11B(S25N)_FW	GTAGGTAAGAACAACCTGCTGTCACGCTTC
	Rab11B(S25N)_RV	CAGCAGGTTGTTCTTACCTACACCTGAGTC
	Rab27A(T23N)_FW	GTAGGGAAGAACAGTGTACTCTACCAGTAC
	Rab27A(T23N)_RV	GAGTACACTGTTCTTCCCTACCCCAGAGTC
	Rac1(T17N)_FW	GTTGGTAAAAACTGCCTGCTCATCAGTTAC
	Rac1(T17N)_RV	GAGCAGGCAGTTTTTACCAACAGCTCCGTC
	Rac1(Q61L)_FW	ACAGCTGGACTGGAAGATTATGACAGATTG
	Rac1(Q61L)_RV	ATAATCTTCCAGTCCAGCTGTGTCCCATAG
	Ran(T24N)_FW	ACCGGGAAGAACACCTTCGTGAAGCGCCAC
	Ran(T24N)_RV	CACGAAGGTGTTCTTCCCGGTGCCGCC
	Ran(Q69I)_FW	ACGGCCGGCATCGAGAAGTTCGGGGGCCTG
	Ran(Q69I)_RV	GAACTTCTCGATGCCGGCCGTGTCCCACAC
	H-Ras(S17N)_FW	GTGGGAAAGAATGCCCTGACCATCCAGCTG
	H-Ras(S17N)_RV	GGTCAGGGCATTCTTTCCCACGCCTCCAGC
	H-Ras(Q61L)_FW	ACAGCAGGTCTAGAAGAGTATAGTGCCATG
	H-Ras(Q61L)_RV	ATACTCTTCTAGACCTGCTGTGTCTAAGAT
