# Supplementary material for: Essential Role of the a3 Isoform of V-ATPase in Secretory Lysosome Trafficking via Rab7 Recruitment
Source: Sci Rep. 2018 Apr 30;8:6701. doi: 10.1038/s41598-018-24918-7 (PMC5928161; doi:10.1038/s41598-018-24918-7)
Supplement: Supplementary file 4 — Supplementary Table S3 [file 41598_2018_24918_MOESM4_ESM.xlsx]

## Sheet: Fig. 2c
	No.	Ruffled border		Cytoplasm
		WT	KO	WT	KO
	1	39	2	19	31
	2	59	1	38	25
	3	35	0	36	41
	4	32	0	23	15
	5	32	2	11	56
	6	26	3	16	42
	7	33	0	20	40
	8	36	3	11	25
	9	28	4	12	75
	10	30	1	16	20
	11	19	0	38	20
	12	17	0	20	45
	13	34	0	25	61
	14	31	3	84	18
	15	32	0	89	57
	16	37	0	31	36
	17	40	4	93	51
	18	32	0	5	47
	19	23	1	5	33
	20	37	3	25	27
	21	60	4	60	41
	22	23	4	13	28
	23	28	3	18	27
	24	30	3	16	34
	25	29	2	81	53
	26	9	0	28	75
	27	38	1	48	35
	28	44	3	68	73
	29	26	2	18	41
	30	28	4	19	53
	AVERAGE	32.2333	1.76667	32.8667	40.8333
	SE	1.88989	0.282368	4.74153	3.04981
	F test	2.09098e-16		0.0223614
	t test	1.40738e-15		0.183805

## Sheet: Fig. 3e
	WT	cell #1	cell #2	cell #3	cell #4	cell #5	cell #6	cell #7	cell #8	cell #9	cell #10	cell #11	cell #12	cell #13	cell #14	cell #15	AVERAGE	SE
	section 1	9.16089	5.98398	9.08138	6.43666	7.34687	6.98144	10.0784	5.14788	7.05081	5.36283	12.0477	5.02197	6.91258	10.2609	7.32455	7.61325	0.537005
	section 2	16.0923	8.61864	13.4834	9.29031	12.5614	9.90808	14.3918	9.80798	10.5801	8.73207	15.0908	10.0061	11.9847	15.266	12.1062	11.8613	0.653031
	section 3	15.6152	9.52991	13.7876	9.46628	12.8018	11.4024	13.135	11.6234	11.2972	8.77617	14.8504	12.6961	13.1679	13.8537	13.0209	12.3349	0.511172
	section 4	11.7728	9.98244	12.5954	8.86738	12.2808	10.841	10.7219	11.0842	11.0348	8.52318	14.9195	13.2022	12.5681	10.1002	12.341	11.389	0.434363
	section 5	8.42363	9.36545	10.7311	7.80626	10.8784	9.93342	9.05062	9.52173	9.73715	7.12348	12.9345	11.4569	10.3325	8.02181	11.0431	9.75734	0.399086
	section 6	5.85322	8.59191	9.31328	7.07712	8.01414	8.58955	9.19883	7.70889	7.51255	5.32855	9.40942	8.72404	7.02463	6.72371	9.88026	7.93001	0.347318
	section 7	4.19364	7.09923	7.5638	6.41599	6.40973	7.50345	7.93317	5.53559	5.7717	4.26064	7.53967	7.81512	4.62856	4.87672	7.74056	6.35251	0.355379
	section 8	2.85741	6.78392	5.75198	5.42415	4.86457	6.33245	6.54592	4.52197	5.02218	3.65958	5.10805	6.79965	3.29639	3.71274	5.51025	5.07941	0.328802
	section 9	2.04947	5.77997	3.92279	4.57488	4.43447	4.54657	5.27225	3.17526	4.40429	2.71863	2.57755	5.70471	2.67231	3.05679	3.77257	3.91083	0.304062
	section 10	1.76733	4.59983	2.59488	4.21029	3.8462	3.42439	3.28117	2.96114	4.40867	2.0721	1.04622	3.79609	2.65742	2.61561	3.13024	3.0941	0.259397
	section 11	1.51871	3.44865	1.38821	3.3497	3.08877	2.74857	1.6079	2.73078	4.02451	2.05505	0.792482	2.18768	2.46674	2.61108	1.9383	2.39714	0.226611
	section 12	1.31764	2.51982	0.864224	2.44213	2.1233	2.03838	0.728091	2.68376	3.39798	1.97865	0.441326	1.28979	2.05716	2.26265	1.4987	1.84291	0.208912
	section 13	1.27633	1.91584	0.719645	2.29053	1.4161	1.47882	0.551236	2.41503	2.94387	1.87995	0.081841	0.75712	1.78986	1.97663	0.717649	1.4807	0.206001
	section 14	1.19078	1.27535	0.875448	2.00403	1.27573	1.17816	0.649805	1.8942	2.28576	1.86596	0.280906	0.34426	2.14818	1.51148	0.357305	1.27582	0.174134
	section 15	1.23867	0.796663	0.911915	1.62324	0.926108	1.21551	0.546617	1.84761	1.58103	1.92325	0.049186	0.393231	1.90376	1.65663	0.261874	1.12502	0.161701
	KO	cell #1	cell #2	cell #3	cell #4	cell #5	cell #6	cell #7	cell #8	cell #9	cell #10	cell #11	cell #12	cell #13	cell #14	cell #15	AVERAGE	SE
	section 1	2.75745	2.5391	1.9235	3.45849	3.45936	3.08959	4.31584	2.36498	0.401198	4.11337	5.16682	4.71384	0.202958	2.95937	1.95728	2.89488	0.36753
	section 2	4.13138	5.09816	3.89639	7.01933	5.40471	5.49282	6.44051	4.01947	3.29462	5.71313	7.93324	6.13998	2.82833	7.06118	3.20061	5.17826	0.40561
	section 3	4.91042	5.38154	4.28326	6.3672	6.34654	5.97899	5.46313	3.88898	4.46645	6.48449	6.41171	6.36374	3.7064	7.18526	3.98672	5.41499	0.292692
	section 4	5.58407	4.83733	4.26135	5.28749	6.03733	5.81767	5.69544	3.70319	4.35413	6.79225	5.33531	6.49634	4.87647	7.30421	4.42861	5.38741	0.260827
	section 5	5.99446	4.29531	4.03066	4.98449	5.74301	5.32171	5.61604	3.43452	4.21658	7.11677	4.64062	6.0153	6.02592	6.96777	4.65002	5.27021	0.277038
	section 6	6.24228	4.18846	3.72629	4.93	5.4229	5.42043	5.88602	3.47584	4.07681	7.25483	4.03157	6.16832	7.09208	6.04271	4.62595	5.23897	0.310756
	section 7	6.37127	4.09957	3.83449	4.55338	4.97955	5.44524	5.87279	3.26708	4.2067	6.95023	3.35447	6.19804	6.77466	5.54629	4.13579	5.0393	0.315925
	section 8	6.12257	3.95209	3.90445	4.61086	4.70547	5.28469	5.97888	3.5269	4.33329	6.51117	2.83904	6.35581	7.42802	4.95235	3.54818	4.93692	0.339381
	section 9	5.63521	4.01979	3.83936	4.55263	4.56394	5.07576	5.31148	3.68361	4.89639	5.76006	2.84761	5.97518	7.57267	4.56475	3.50159	4.78667	0.30457
	section 10	4.99065	4.03154	3.99321	4.5029	3.94606	4.71458	4.64899	4.25019	5.05046	5.15021	2.77969	5.47455	7.8265	4.09497	3.79958	4.61694	0.28706
	section 11	4.49529	3.98905	3.91002	4.68916	3.30111	4.98302	4.44724	4.42629	4.80807	4.58735	2.89229	4.71742	8.01485	3.52071	3.62868	4.42737	0.301201
	section 12	4.0986	3.9642	3.97444	4.50897	3.38139	4.67909	4.26062	4.68273	4.82183	3.97787	2.53519	4.22983	7.37504	3.25085	3.72037	4.23074	0.273902
	section 13	3.51656	3.69758	4.04583	4.75075	2.87664	4.70603	4.97648	4.42537	4.9233	3.45288	2.57289	3.7099	6.337	2.87256	3.61728	4.03207	0.25748
	section 14	3.26075	3.5845	4.26735	4.66437	2.55316	4.41348	4.68038	4.33072	4.67588	3.11033	2.72814	3.63035	5.62864	2.58049	3.48448	3.83953	0.235212
	section 15	3.13639	3.32979	3.99093	4.12801	2.61011	4.12794	4.5397	4.25669	4.4149	2.86514	2.57371	3.59406	4.5277	2.68077	3.20878	3.59897	0.187826

## Sheet: Fig. 4a
	view	WT_con	KO_con	KO_Fa3
	#1	190666	0	264758
	#2	260337	0	136732
	#3	131171	0	241799
	#4	210926	0	130165
	#5	183606	0	201660
	#6	287538	0	206462
	#7	285722	0	122088
	#8	249061	0	160204
	#9	231937	0	66025.3
	AVERAGE	224878	0	182984
	SE	17225.7	0	21200.7
	F test	0.570514
	t test	0.0584215

## Sheet: Fig. 4b
	WT con	cell #1	cell #2	cell #3	cell #4	cell #5	cell #6	cell #7	cell #8	cell #9	cell #10	cell #11	cell #12	cell #13	cell #14	cell #15	AVERAGE	SE
	section 1	8.23721	7.05572	11.7269	6.07739	9.8393	12.8371	11.2984	4.46394	9.70673	8.16061	7.5404	5.3527	4.22126	8.42491	8.76237	8.247	0.665409
	section 2	10.5992	10.1102	18.067	9.09923	14.8172	20.4223	17.6538	8.23763	15.4579	11.7767	11.1088	14.5353	9.06196	10.1795	14.5627	13.0459	0.968752
	section 3	12.1127	11.4851	17.0656	9.2874	14.4125	17.9401	18.4257	8.25143	14.8726	9.28385	11.5053	14.2605	9.53543	10.0589	14.792	12.8859	0.86352
	section 4	12.1953	10.8777	15.1558	8.41231	11.9723	12.6133	15.1163	7.29522	14.3725	7.76961	11.1293	10.6729	7.67579	9.76453	12.1111	11.1423	0.672835
	section 5	11.3395	9.99966	11.4814	6.97938	9.48563	9.20173	9.77609	6.52883	10.9031	6.36096	9.54583	6.83344	5.88164	8.8208	9.71179	8.85665	0.484185
	section 6	8.73768	9.08681	9.04554	5.64638	7.80773	6.82001	5.6939	5.48101	8.0134	5.32786	7.83543	4.15085	4.68112	8.05242	8.36551	6.98304	0.431346
	section 7	6.17062	8.22857	5.95627	4.25709	6.97173	5.38488	4.00802	4.46868	5.98768	4.55493	5.93649	2.74703	3.65008	6.97267	6.34324	5.44253	0.379658
	section 8	4.93769	7.59777	3.29555	3.36605	5.93062	3.82522	3.78001	3.85819	4.56729	4.11003	4.34787	2.48633	3.47467	5.77402	4.50467	4.3904	0.328673
	section 9	4.4266	5.96059	1.81763	3.09723	4.23417	2.3862	3.11024	3.04365	4.1245	3.7738	2.84823	2.38859	3.29337	4.74242	2.80288	3.47001	0.277996
	section 10	4.19813	4.07164	0.886207	2.75485	2.69558	1.78134	1.94379	2.57315	3.6769	3.46978	1.37429	3.0844	3.35361	4.16018	2.20395	2.81519	0.26645
	section 11	3.59059	2.8596	1.01333	2.94369	1.62131	1.3977	1.58584	2.25871	2.78629	3.02335	0.836696	2.90008	3.11105	3.70854	1.90038	2.36914	0.237306
	section 12	2.94142	2.14345	0.816019	2.98471	1.17919	1.18416	1.02581	2.20446	1.92971	2.69132	0.709679	2.66057	2.56748	3.71007	1.50812	2.01708	0.235802
	section 13	2.654	1.69979	0.698027	2.48786	1.03953	1.04198	0.739732	1.89943	1.16525	2.5346	1.03809	2.43357	2.09693	3.08545	1.27297	1.72581	0.202061
	section 14	2.27141	1.23457	0.639906	2.09314	0.945714	0.987376	0.475101	1.92655	0.851936	2.56189	0.912826	2.33716	2.16108	2.3356	1.29296	1.53515	0.186602
	section 15	1.80311	0.825538	0.252867	1.81841	0.830399	0.431189	0.847577	1.93543	0.677503	2.34932	0.705421	2.01216	2.26479	1.60955	1.30715	1.31136	0.179965
	KO con	cell #1	cell #2	cell #3	cell #4	cell #5	cell #6	cell #7	cell #8	cell #9	cell #10	cell #11	cell #12	cell #13	cell #14	cell #15	AVERAGE	SE
	section 1	1.57119	-0.364769	3.05315	3.97376	-0.311944	1.44116	6.71842	5.67061	5.04936	3.94056	5.29222	2.83616	3.34993	3.97262	2.79868	3.26608	0.53043
	section 2	3.9988	3.07559	3.63892	5.43497	6.46557	2.65784	7.25238	6.82518	7.24792	6.80655	7.43611	5.01749	5.13411	5.76029	3.94848	5.38001	0.417321
	section 3	4.39701	3.77931	3.46617	4.88716	6.17403	2.60853	7.17548	6.86457	6.96611	6.97587	7.4159	4.87141	5.0515	5.76405	4.49412	5.39275	0.388386
	section 4	4.38903	4.1901	3.28029	4.53759	7.03164	2.92237	7.1509	6.47368	7.50565	6.87207	7.50035	5.0727	4.96454	5.13355	4.76153	5.4524	0.393329
	section 5	4.47562	4.52054	3.60976	4.28156	6.67795	2.90496	7.09459	6.57281	7.93394	6.62451	7.62851	5.92859	5.30909	5.32435	4.80338	5.57934	0.385714
	section 6	4.25244	4.49475	4.07348	4.18706	6.2793	2.96213	7.02547	6.3591	7.71925	6.64414	6.91235	5.98371	5.25918	5.62298	4.87739	5.51018	0.347515
	section 7	3.93023	4.57529	4.39008	4.15235	5.61633	3.11525	7.11819	6.06692	7.04077	6.6994	6.3094	6.21755	5.13819	5.9038	5.35924	5.4422	0.310561
	section 8	4.11688	4.32794	4.3497	4.00774	6.16511	3.64964	6.98541	5.93402	6.98456	7.25011	5.78893	5.95735	4.99156	5.59311	5.68334	5.45236	0.30019
	section 9	3.81517	4.35837	4.32065	3.90114	6.44003	4.2696	6.17334	5.78956	6.74004	7.05766	5.47537	5.42499	5.04839	5.47706	6.09557	5.35913	0.26953
	section 10	3.76924	4.12589	4.52257	3.86045	6.44018	4.11634	5.49092	5.57049	6.66476	6.93499	5.02466	5.60532	5.10634	5.38171	6.24939	5.25755	0.265764
	section 11	3.67958	4.29225	5.10547	3.84992	5.18241	4.52554	5.19508	5.52167	6.74145	6.31712	4.44409	5.79459	5.11674	5.11202	6.01263	5.12604	0.225389
	section 12	3.51674	4.63073	5.37829	3.67178	4.13983	5.14731	4.43327	5.17332	5.85097	5.47096	3.83901	5.67579	5.03295	4.7092	5.5729	4.8162	0.195353
	section 13	3.59651	4.6366	5.61713	3.45514	3.72124	5.62879	4.02943	4.7592	4.69419	4.81831	3.40979	5.59622	4.35675	4.40122	5.04382	4.51762	0.197539
	section 14	3.68895	4.68193	5.1732	3.23569	3.82793	5.25092	3.75649	4.279	4.13807	4.35894	3.28769	5.28206	3.94485	4.11534	5.00057	4.26811	0.175826
	section 15	3.44899	4.80827	4.87283	3.25251	3.4929	5.16709	3.43911	3.51382	3.2296	3.54489	3.18271	4.81239	3.77211	3.90892	4.9681	3.96095	0.189622
	KO Fa3	cell #1	cell #2	cell #3	cell #4	cell #5	cell #6	cell #7	cell #8	cell #9	cell #10	cell #11	cell #12	cell #13	cell #14	cell #15	AVERAGE	SE
	section 1	8.38043	10.1582	8.62229	9.59592	7.14791	13.7944	6.89007	10.2509	7.72956	14.2305	9.41561	5.17126	10.4911	6.5179	s	9.17115	0.665774
	section 2	12.166	14.2988	10.2225	14.1752	11.0948	17.7706	9.41926	14.5443	12.746	20.7302	16.474	8.09786	16.6362	10.7476	16.6534	13.7184	0.90736
	section 3	12.7542	12.5134	10.4437	14.2473	11.354	13.9323	9.79967	12.4557	13.9122	16.8264	15.778	8.41497	17.1217	12.2711	16.9543	13.2519	0.686334
	section 4	11.3461	10.8146	10.3999	12.7612	9.28088	9.59018	9.60098	8.95357	11.535	8.92482	11.3651	7.39884	14.0928	12.4978	13.7111	10.8182	0.4931
	section 5	9.51892	9.59941	9.94758	9.99644	7.11675	6.98585	8.73975	6.06065	7.75601	4.53883	8.80982	6.77452	8.77617	10.9823	9.30256	8.32704	0.450115
	section 6	7.91027	7.86777	8.36757	7.7065	6.12261	5.98893	7.62662	4.79436	6.37275	3.41644	6.62172	5.88137	5.91576	8.44176	6.41198	6.62976	0.359724
	section 7	5.8928	6.74121	7.60089	5.86391	5.3204	4.46119	6.98945	4.71553	4.48828	2.42943	5.25048	5.06763	3.62996	6.61466	5.27474	5.35604	0.347555
	section 8	4.47641	5.513	6.62406	4.91715	4.71238	4.1296	6.14115	3.92596	3.5378	2.324	4.43983	4.20202	3.05142	5.39436	4.32007	4.51395	0.289487
	section 9	3.3674	4.57476	5.66642	4.04157	4.31268	3.78602	5.23497	3.42487	2.59471	2.2305	3.28966	3.92993	2.3961	4.26374	3.29532	3.76058	0.252633
	section 10	3.28181	3.80859	4.64114	3.25935	3.11052	2.81124	4.66382	2.97927	1.80824	2.21158	2.53197	3.56724	1.99477	3.33775	2.72	3.11515	0.217093
	section 11	3.00233	3.32394	3.54127	2.77298	2.52961	2.48043	4.12597	2.89303	1.92838	2.08377	2.42249	3.19374	2.15709	2.5726	2.25716	2.75232	0.155894
	section 12	2.54434	2.83448	2.56702	2.55616	2.25763	2.3876	3.2303	1.98383	0.93912	2.23119	2.33201	2.88436	1.70592	2.00259	1.60782	2.27096	0.147426
	section 13	2.07919	2.33492	1.65094	1.8922	1.81789	1.91886	2.56471	1.72737	0.563173	1.77792	1.6566	2.81623	1.40881	1.64679	1.10847	1.7976	0.142051
	section 14	1.95826	1.79519	1.48987	1.4265	1.7327	1.97378	1.84234	1.63673	0.394684	1.66076	1.09067	2.49576	1.485	1.2506	0.656095	1.52593	0.136073
	section 15	1.74677	1.52527	1.2133	1.18399	1.59244	1.97383	1.63892	1.55855	0.575854	1.35323	1.29741	2.49538	1.70141	1.16183	0.444599	1.43085	0.131001

## Sheet: Fig. 5a
	IL6 secreetion
	Time (hours)	WT										a3 KO
		Medium			Cell lysate			Total	% secretion			Medium			Cell lysate			Total	% secretion
		Value#1	Value#2	Average	Value#1	Value#2	Average		Value#1	Value#2	Average	Value#1	Value#2	Average	Value#1	Value#2	Average		Value#1	Value#2	Average
		pg/ml							%			pg/ml							%
	0	64.99	51.37	58.18	182.65	328.17	255.41	313.59				-39.92	371.12	165.6	146.83	150.09	148.458	314.058
	8	8170.39	8094.65	8132.52	171.27	132.13	151.697	8284.22	98.626	97.7117	98.1688	2063.25	2542.16	2302.7	24.7	148.46	86.58	2389.28	86.3545	106.399	96.3763
	24	9552.59	9489.47	9521.03	104.28	39.8	72.0375	9593.07	99.5781	98.9201	99.2491	3655.33	3509.29	3582.31	112.49	107.57	110.025	3692.34	98.9978	95.0426	97.0202
	IL10 secreetion
	Time (hours)	WT										a3 KO
		Medium			Cell lysate			Total	% secretion			Medium			Cell lysate			Total	% secretion
		Value#1	Value#2	Average	Value#1	Value#2	Average		Value#1	Value#2	Average	Value#1	Value#2	Average	Value#1	Value#2	Average		Value#1	Value#2	Average
		pg/ml							%			pg/ml							%
	0	3.312	-2.584	0.364	-2.371	-7.261	-4.8155	-4.4515				-2.584	-15.384	-8.984	-1.868	-0.717	-1.292	-10.276
	8	70.328	83.271	76.799	-1.221	-2.946	-2.083	74.716	94.1271	111.45	102.788	131.592	123.826	127.709	-2.371	-0.933	-1.652	126.057	104.391	98.2302	101.311
	24	78.669	73.348	76.008	-2.802	-3.45	-3.126	72.882	107.94	100.639	104.289	161.504	155.32	158.412	-1.364	-1.724	-1.544	156.868	102.955	99.0132	100.984

## Sheet: Fig. 5b
WT	Intensity	Mean	SE		KO	Intensity	Mean	SE		F. test	t. test
	-8487	48899.8	4813.7			-407	36010	3849.36		0.254458	0.0351079
	15462	(100%)	(9.8%)			17373	(73.6%)	(7.9%)
	29893					2017
	23356					19580
	64499					9859
	70803					60552
	92845					7594
	4866					-5874
	13665					7009
	25041					-12812
	94835					1571
	-4257					69031
	36980					-4819
	159608					56680
	-14513					-14939
	95374					9786
	-5050					280305
	34569					-6531
	27468					-2537
	-5179					-344
	-820					-8073
	-1725					64491
	41495					53131
	20391					52799
	60115					-266
	1707					62208
	26636					-5701
	34885					57623
	3932					128984
	63019					91909
	42171					29130
	33753					35895
	39559					-8180
	39259					-156
	559					-160
	8963					-4649
	87063					13107
	5180					-5865
	70490					57668
	25607					37703
	38780					16759
	30965					38849
	10448					15944
	55951					60158
	21329					-1782
	76284					9895
	4586					-6432
	25165					-6565
	103561					20324
	15161					5468
	-10551					49203
	-8601					25899
	-3031					59166
	174440					61076
	9120					36892
	150484					167470
	5859					79761
	11071					128312
	42594					56574
	48068					147962
	25576					236191
	7230					35431
	111270					26365
	43017					124875
	59558					19451
	101086					100068
	99233					274885
	134573					20784
	188095					426
	-12901					152706
	74594					61919
	48097					32528
	65782					107498
	138648					51836
	193785					52788
	9437					42033
	7729					-6540
	25412					69812
	29988					38425
	14131					15273
	25506					27747
	36529					-12952
	77607					15643
	55227					150315
	41350					43101
	56530					2807
	133836					48154
	162240					11643
	82466					111503
	214615					19179
	188451					1927
	-7857					22165
	51866					53129
	146711					24732
	64434					25181
	48233					-5335
	18869					24800
	-6646					62055
	-14874					-1200
	5441					29443
	4173					16
	88673					1477
	34035					-4336
	89620					77880
	78013					5178
	107370					3627
	47735					12521
	17620					5053
	122361					16425
	46592					76582
	5767					21964
	-4441					7266
	142585					102695
	79670					95791
	73393					172009
	33573					18837
	11795					21425
	3533					49268
	-7071					39570
	-1543					58441
	53073					51424
	-13600					40906
	-15974					23015
	32802					9256
	-8534					44448
	20282					45053
	13882					29514
	128354					-131
	271068					21709
	46801					15596
	3691					99554
						22350
						40932
						11284
						38108
						-11181
						58661
						47683
						1227
						28995
						33724
						-11765
						21567
						9765
						-19497
						-15005
						15957
						13562
						169182
						34577
						35594
						12833
						61445
						970
						52933
						-7094
						-925
						20625
						25792
						-6988
						22450
						31078
						16719
						3580
						9451
						-16185
						-16941
						-14839
						30985
						-12364

## Sheet: Fig. 5c
WT	intensity	mean	SE		KO	intensity	mean	SE		F. test	t. test
	57194	68809.3	3057.47			102268	73159.6	3925.79		0.00178105	0.383052
	126110	(100.0%)	(4.4%)			71996.7	(106.3%)	(5.7%)
	163295					113427
	47297.3					24919.5
	55342.9					63144
	44921.2					49566.6
	41171					39837.7
	201446					55692.7
	89626					68069.5
	126091					28047.5
	42135					99827
	127742					54295.6
	72013.5					41109.1
	41801.8					65189.5
	78906.4					193537
	92319.8					70077.4
	65499.6					23413.4
	72187.5					35128.9
	36576.8					19396.5
	62612.9					160581
	18718.1					117717
	74555.3					96233.4
	94748.3					95395
	103318					119026
	45697.7					119850
	72080.7					122819
	47496					158988
	55605					81499.1
	62142.8					90585.4
	29261.8					102889
	52677.3					224978
	27162.5					45489.6
	43839.8					60691
	33239.8					101692
	73629.8					73844
	81084.6					67738.6
	62097.2					56404.4
	117380					43976.8
	110729					47149.3
	45961.8					50885.6
	105810					42399.9
	73021.6					42092.5
	65592.4					48929
	61933.4					19123.3
	80364.4					54648.5
	78891.8					47450.4
	52467					39897.3
	82937.8					90982.7
	25536.8					69152.8
	45577.6					66337.2
	99363.2					61011.9
	65160.6					88862.2
	62940.4					54734.4
	54327.1					85068.2
	64799.6					84644.2
	44928.7					32594.9
	75426.7					55867
	79413					42749.9
	41522.8					47770.3
	34508					55457.4
	77815.9					56830.1
	18229.7					100061
	55761.1					97426.7
	33953					226365
	75626.6					74512.9
	42610.4					71336.4
	58266.9					62858.6
	44147.3					131571
	69317.4					81010.9
	100750					129969
	85348.5					102500
	75556.5					114446
	42211.6					65069
	68022.1					35050.5
	59387.3					76689
	42621.9					62957
	41707.6					60192
	72925.8					67840.6
	87254.6					45943.5
	78642.8					28683.5
	68203					37413.8
	63561					57780.3
	85491.8					43274.3
	72939.6					31824.3
	58051.6					32927.3
	35106.7					35603.9
	89374.8					24055.3
	90643.4					25212.7
	81808.8					39022.5
	69156.1					21855.3
	50488.3					40127.4
	88016.9					85213.5
	80141.2					43674.7
	114696					114720
						101681
						100297
						52033.4
						49187
						85071.2
						99894.4
						51482.7
						166668
						110416
						148743
						60912.8
						38443.2
						66195
						59044.4

## Sheet: Fig. 6c
	control	cell #1	cell #2	cell #3	cell #4	cell #5	cell #6	cell #7	cell #8	cell #9	cell #10	cell #11	cell #12	cell #13	cell #14	cell #15	AVERAGE	SE
	section 1	7.03104	4.91524	2.87183	4.64938	1.63248	2.42888	7.00037	3.86763	6.35382	11.4229	3.35042	2.75297	7.76281	6.61095	3.61453	5.08435	0.672297
	section 2	13.3559	14.7553	9.19678	13.4646	9.17145	9.91498	13.1799	8.6429	10.5554	15.0391	8.13535	8.7014	12.2022	11.2619	7.51763	11.0063	0.645309
	section 3	14.7254	15.7795	11.9174	16.507	11.0726	14.2427	14.7831	10.3598	12.2371	13.8347	10.4182	11.2035	13.5059	12.3115	7.12371	12.6681	0.633824
	section 4	15.7792	13.8727	10.0621	14.8574	13.4446	15.5859	12.3134	9.80828	11.2701	10.9693	10.4322	11.9919	11.7743	10.0639	5.6424	11.8578	0.681474
	section 5	13.8205	10.618	7.96369	11.722	12.4447	13.4674	8.49042	8.81665	9.4886	8.69278	9.24592	10.3118	8.81302	7.97977	3.97525	9.72336	0.643814
	section 6	9.98224	8.26284	6.35442	7.45692	10.2463	10.5597	6.75777	6.99157	7.3833	7.27379	7.58496	7.8004	6.14117	5.71221	3.53968	7.46982	0.471301
	section 7	6.67842	6.24913	5.1178	4.96487	8.88529	7.79263	5.79141	4.84081	5.94336	6.15618	5.91936	6.03834	3.91474	4.45195	3.11934	5.72424	0.373118
	section 8	4.6347	4.27231	3.92436	3.87199	6.73113	6.0063	4.21246	4.13037	4.23631	4.28413	5.40797	5.19466	2.89752	3.74024	2.46446	4.40059	0.283056
	section 9	3.04558	2.93784	3.07448	3.18198	5.20848	5.30212	4.26375	3.62707	3.27061	2.92314	4.56882	4.89679	3.14161	3.45172	2.48081	3.69165	0.235717
	section 10	2.17515	1.81121	2.72213	2.88901	4.81472	4.41264	3.12708	2.95034	2.22388	2.36752	3.2108	3.99439	2.70955	3.35115	2.26134	3.00139	0.221246
	section 11	1.75439	1.30278	2.33795	2.36667	3.8726	3.43862	2.58085	3.23637	1.69291	1.5867	2.38838	3.45862	2.47993	3.24168	2.12578	2.52428	0.200544
	section 12	1.52982	1.3565	2.2803	2.17938	2.7073	2.61624	2.06327	3.35893	1.40938	1.2706	1.99941	2.94135	2.49942	2.97366	2.01261	2.21321	0.165606
	section 13	1.55746	1.2553	2.31153	1.70995	1.84127	1.91606	1.50824	2.93055	1.45798	1.25708	1.50276	2.33985	2.54864	2.17562	1.90877	1.8814	0.127415
	section 14	1.26447	1.12458	2.49461	1.1797	1.66958	1.09935	1.46717	2.46879	1.38462	1.20388	1.31717	1.57016	2.04093	2.06797	1.99911	1.62347	0.123291
	section 15	0.788411	0.89299	2.28346	0.989319	1.24322	0.669622	1.3153	2.13958	1.26673	1.06783	1.48689	1.25721	2.04392	1.8934	1.9337	1.41811	0.134279
	Rab7	cell #1	cell #2	cell #3	cell #4	cell #5	cell #6	cell #7	cell #8	cell #9	cell #10	cell #11	cell #12	cell #13	cell #14	cell #15	AVERAGE	SE
	section 1	-0.443965	1.51674	1.19943	1.5591	0.781067	0.763519	0.816522	1.25032	0.415734	0.528969	0.271228	0.277329	0.565182	0.968188	0.886213	0.747812	0.13998
	section 2	1.65581	3.08733	1.92266	2.48044	3.93942	2.06125	2.03537	2.56204	2.18869	1.59818	1.18445	1.5038	1.45752	2.87157	1.73729	2.18204	0.193724
	section 3	2.35905	3.48945	1.55495	3.03333	4.94675	2.37024	2.3155	3.5944	3.84156	2.32434	1.12476	2.39973	2.05702	3.51272	2.59183	2.78027	0.260824
	section 4	3.68186	4.24756	1.42361	3.51913	5.7353	3.47615	3.01381	5.18791	5.51666	3.00297	1.15369	3.30483	3.28948	4.12451	3.76539	3.61982	0.344009
	section 5	4.75746	4.74746	1.48109	4.03963	6.33334	4.70753	4.47703	6.45804	6.53378	3.69503	1.3486	3.98065	4.53816	5.05657	4.47746	4.4396	0.404699
	section 6	4.99953	5.6972	2.23781	4.96166	6.7337	6.09414	6.1939	7.7938	6.93807	4.15814	1.77611	4.70043	5.58997	6.08919	5.3749	5.28312	0.435072
	section 7	4.85031	6.00018	3.26243	5.64821	6.91511	6.82909	7.82639	8.2371	6.95641	4.634	2.36164	5.28978	6.42602	6.83095	5.72666	5.86197	0.429269
	section 8	4.75819	6.2563	4.45035	6.20552	6.90214	6.94567	8.57427	7.71932	6.76815	4.78447	2.43851	5.60042	6.9084	7.07684	5.80711	6.09918	0.405734
	section 9	4.79526	6.60465	5.57755	6.30923	6.61487	7.13225	8.80561	7.38668	6.32554	4.91468	2.94788	5.50443	7.40661	7.08105	5.80014	6.24331	0.370092
	section 10	4.63493	6.2841	6.90798	5.94685	5.98593	7.01389	8.74321	6.88581	6.33289	4.98578	3.82893	5.54476	7.12478	6.81715	5.4406	6.21693	0.315771
	section 11	4.1357	5.66571	7.47354	5.73513	5.55545	6.57585	7.78579	6.4006	5.88975	5.23995	4.66135	5.07611	6.47682	6.13792	5.07507	5.91498	0.259073
	section 12	3.27258	5.30224	7.60058	5.27097	5.15131	5.72272	6.81052	5.65998	5.49164	4.97794	5.21687	4.95327	5.90442	5.75106	4.89782	5.50615	0.250716
	section 13	3.17233	5.21776	7.07074	4.86396	4.50545	5.24456	6.14721	4.73761	4.95616	4.62699	5.30773	4.72144	5.25606	5.44295	4.43858	5.09078	0.224675
	section 14	3.35935	4.91701	6.27581	4.71672	4.41792	4.85263	5.25501	4.2953	4.61419	4.41046	5.21328	4.65058	4.75348	4.95245	4.09109	4.76316	0.164401
	section 15	3.67605	4.56971	5.7373	4.46067	4.36034	4.556	5.02667	3.83469	4.09875	4.21965	4.92378	4.37417	4.48134	4.46704	3.98361	4.48473	0.131891
	Rab11B	cell #1	cell #2	cell #3	cell #4	cell #5	cell #6	cell #7	cell #8	cell #9	cell #10	cell #11	cell #12	cell #13	cell #14	cell #15	AVERAGE	SE
	section 1	3.76176	4.00938	10.7148	5.0489	1.78846	3.97086	6.03912	5.43177	9.20116	8.03516	6.663	9.04264	11.7213	7.87301	7.92378	6.66438	0.7457
	section 2	5.45035	8.69214	17.8044	9.67821	9.24874	5.95577	10.9563	9.72734	13.0751	11.7706	10.409	11.8366	15.5358	10.265	10.9598	10.7432	0.848662
	section 3	6.1166	12.2698	16.6345	9.99159	9.62688	5.49423	11.4605	10.4543	13.4274	12.5393	10.7219	11.314	12.5592	10.1107	9.26995	10.9086	0.724926
	section 4	6.93532	14.0249	12.2758	8.80342	7.79637	4.28907	11.5042	10.1903	11.2947	12.9068	11.0538	10.2741	10.1963	10.1191	6.99932	10.1189	0.652956
	section 5	7.92933	12.6378	8.65187	7.16167	7.3358	3.41723	10.8671	8.74166	10.0814	13.1799	10.9592	9.26948	7.57416	8.95478	6.09092	9.05439	0.640176
	section 6	8.19095	10.6655	6.42345	5.87476	6.12221	2.92464	8.9321	7.63889	8.9145	10.8903	9.16219	7.83121	5.73915	7.48179	5.19306	7.62798	0.547442
	section 7	7.85995	8.89292	5.47439	5.17643	5.44829	2.87901	7.15526	6.67248	7.25783	8.38709	7.78728	6.84834	4.74444	5.65368	4.99766	6.44553	0.422001
	section 8	7.51136	7.67001	4.82661	4.94692	5.02933	2.49988	5.8598	5.82283	5.66065	6.3214	6.44205	6.10111	4.15901	3.96208	5.11954	5.48665	0.35863
	section 9	6.7685	6.13419	3.46378	4.34915	4.61253	2.50238	4.84042	4.80666	4.26682	4.62578	5.06975	5.57419	3.66761	3.10758	4.85445	4.55638	0.29753
	section 10	5.52473	4.50614	2.6915	3.68145	4.60936	2.29042	3.98809	4.08402	3.19815	3.43285	4.18767	4.93894	3.58191	2.68771	4.49265	3.81449	0.237426
	section 11	4.76577	3.05139	1.90746	3.10037	5.05309	2.26238	3.5903	3.32406	2.37883	2.50442	3.20188	3.73964	3.28153	2.39584	3.77508	3.18264	0.234615
	section 12	4.10062	2.3578	1.4309	2.731	4.6739	2.1654	2.83064	2.73125	1.68848	1.86174	2.81447	2.76899	2.86036	2.66847	3.26005	2.69172	0.222572
	section 13	3.43074	1.83851	0.810007	2.22154	4.32586	2.10741	2.26488	2.39207	1.131	0.835568	2.63663	1.88088	2.49482	3.16684	2.89262	2.25262	0.252442
	section 14	2.87085	1.21628	0.466178	2.19286	3.75889	2.20784	1.90418	2.10132	0.694372	0.260791	2.35457	1.30337	2.12541	2.15179	2.71939	1.82919	0.246926
	section 15	2.61528	0.560188	0.425278	1.88716	3.48327	2.33423	1.65224	1.90898	0.47624	0.13925	2.35452	0.997585	1.81587	1.76662	2.52608	1.60119	0.249734
	Rab27A	cell #1	cell #2	cell #3	cell #4	cell #5	cell #6	cell #7	cell #8	cell #9	cell #10	cell #11	cell #12	cell #13	cell #14	cell #15	AVERAGE	SE
	section 1	5.22778	6.29472	1.86262	3.18442	4.48444	9.5076	6.6571	8.74843	8.74843	3.36242	7.33754	7.27221	7.88151	12.4003	7.92023	6.64068	0.733765
	section 2	10.773	10.4803	11.7997	7.88848	11.1282	18.1842	12.6388	14.6554	14.6554	10.7258	12.7576	11.1626	12.7813	15.3762	13.4084	12.5005	0.662844
	section 3	10.1396	13.7513	15.3644	9.94408	12.8885	16.1947	11.4888	14.845	14.845	11.6141	14.0725	11.9241	13.7932	14.6258	14.1067	13.2493	0.504424
	section 4	7.54518	13.9918	14.2916	11.0629	9.99885	14.2865	8.67144	11.8985	11.8985	9.26988	12.8487	10.6014	12.4323	14.7396	11.8709	11.6812	0.584737
	section 5	5.82715	11.8174	10.1272	9.76174	7.19448	9.61562	6.20573	8.63439	8.63439	6.60874	11.1626	8.20938	11.2582	13.1296	8.97585	9.15619	0.574684
	section 6	3.98622	9.37967	6.73295	8.51284	5.10883	5.77933	4.76165	5.94415	5.94415	5.33468	9.20507	6.67144	8.47918	8.72642	6.15483	6.75476	0.461226
	section 7	3.31767	7.30477	5.04914	7.33251	3.69756	4.01891	3.54736	4.17874	4.17874	3.9391	7.00707	5.48434	6.04671	5.63777	5.02836	5.05289	0.369024
	section 8	2.76297	5.86957	3.38407	6.82882	3.44149	2.8441	3.55918	2.89485	2.89485	2.7293	5.38118	4.04968	4.45783	3.49569	4.2286	3.89954	0.332355
	section 9	2.40147	4.71573	2.95407	5.69497	3.49982	2.21502	3.65493	2.02852	2.02852	2.02411	4.37617	3.14756	3.86368	2.57389	3.44409	3.22703	0.293723
	section 10	2.13068	3.9525	2.34002	4.60057	3.4132	1.49005	3.3047	1.49362	1.49362	1.19939	3.1111	2.44418	3.42513	1.83588	2.72467	2.58819	0.272382
	section 11	2.11522	2.62383	2.40281	3.69922	3.3639	1.07886	3.33724	1.13063	1.13063	1.03729	2.55665	2.13937	3.16222	1.03079	2.12182	2.20062	0.252611
	section 12	1.89195	2.06627	2.11948	3.28217	3.30129	0.882528	2.88028	0.936275	0.936275	1.4126	1.74959	1.85557	2.3057	0.791179	1.69954	1.88651	0.220225
	section 13	1.95356	1.62404	1.77968	2.82667	3.16446	0.746692	3.00752	0.869462	0.869462	1.31267	1.16533	1.70207	2.07351	0.611216	1.53287	1.69331	0.217782
	section 14	1.95168	0.974794	1.96924	2.29543	2.96788	0.687304	3.06937	0.862986	0.862986	1.11814	0.694395	1.356	1.50685	0.703359	1.23082	1.50146	0.213308
	section 15	2.15304	0.591273	1.99517	1.64631	2.80396	0.825138	2.74227	0.975245	0.975245	1.05091	0.497213	1.15338	0.8783	0.517761	0.975972	1.34323	0.20385

## Sheet: Fig. 7c
		cell No.	CD68+	CD68+Rab7+	ratio (%)	mean	SE			F. test	t. test
	Rab7	WT#1	32439	5586	17.22	20.918	1.56751		Rab7 WT vs KO	0.0316149	0.000126279
		WT#2	42500	10075	23.71				Rab11 WT vs KO	0.802715	0.0630664
		WT#3	67184	15793	23.51
		WT#4	27544	6391	23.2
		WT#5	40559	6876	16.95
		KO#1	33215	473	1.42	1.798	0.444605
		KO#2	49328	883	1.79
		KO#3	57010	256	0.45
		KO#4	33954	738	2.17
		KO#5	30920	976	3.16
	Rab11	WT#1	49613	2671	5.38	3.846	0.653656
		WT#2	32810	1498	4.57
		WT#3	52951	2477	4.68
		WT#4	21045	550	2.61
		WT#5	20398	405	1.99
		KO#1	56407	1698	3.01	1.972	0.57221
		KO#2	50863	650	1.28
		KO#3	60296	515	0.85
		KO#4	72595	763	1.05
		KO#5	50336	1845	3.67

## Sheet: Fig. S1a
	view	WT	KO
	#1	59	41
	#2	104	57
	#3	60	55
	#4	89	105
	#5	67	125
	#6	75	107
	#7	74	106
	#8	117	80
	#9	81	69
	F test	0.287859
	t test	0.859213

[truncated: 2 more sheets: Fig. S1b, Fig. S2]
